# Supplementary material for: Ag(I) Biosorption and Green Synthesis of Silver/Silver Chloride Nanoparticles by Rhodotorula mucilaginosa 1S1
Source: Nanomaterials (Basel). 2023 Jan 11;13(2):295. doi: 10.3390/nano13020295 (PMC9865701; doi:10.3390/nano13020295)
Supplement: Supplementary file 1 [file nanomaterials-13-00295-s001.zip]

Archive with 1 entries (1 files):
- nanomaterials-2083241-supplementary.pdf
